# Supplementary material for: L-Glutamate Regulates Npy via the mGluR4-Ca2+-ERK1/2 Signaling Pathway in Mandarin Fish (Siniperca chuatsi)
Source: Int J Mol Sci. 2024 Sep 18;25(18):10035. doi: 10.3390/ijms251810035 (PMC11432707; doi:10.3390/ijms251810035)
Supplement: Supplementary file 1 [file ijms-25-10035-s001.zip]

Archive with 1 entries (1 files):
- ijms-3174844-supplementary.pdf
